# Supplementary material for: Catastrophic health expenditures arising from out-of-pocket payments: Evidence from South African income and expenditure surveys
Source: PLoS One. 2020 Aug 11;15(8):e0237217. doi: 10.1371/journal.pone.0237217 (PMC7418962; doi:10.1371/journal.pone.0237217)
Supplement: S1 File — This file provides the R code for developing the descriptive statistics tables. (R) [file pone.0237217.s001.R]

library(tidyverse)
library(xtable)
library(haven)
library(qwraps2)
library(margins)

allies <- read_dta("/Volumes/GoogleDrive/My Drive/Students/naomi/NaomiOOPData/iesall.dta") %>%
  filter(age_head>2, ## must be reasoable..
         popgroup != 5,  # lose none, but this funny level lies around
         !is.na(totfood_who), # lose 36 observations
         hhexp_worldbnk>0)  # lose 26 observations 


######################################################## First Descriptive Stats Table
dstab.df <- allies %>%
  select(male, age_head, popgroup, schooling, urban, province, med_aid, year) %>%
  mutate(year.fac = factor(year))


our.sum1 <- list(
  "Gender" =
    list("Male" = ~ qwraps2::n_perc0(.data$male==1),
         "Female"  = ~ qwraps2::n_perc0(.data$male==0)),
  "Age Group" = 
    list("15-19 Years" = ~ qwraps2::n_perc0(.data$age_head==3),
         "20-24 Years" = ~ qwraps2::n_perc0(.data$age_head==4),
         "25-29 Years" = ~ qwraps2::n_perc0(.data$age_head==5),
         "30-34 Years" = ~ qwraps2::n_perc0(.data$age_head==6),
         "35-39 Years" = ~ qwraps2::n_perc0(.data$age_head==7),
         "40-44 Years" = ~ qwraps2::n_perc0(.data$age_head==8),
         "45-49 Years" = ~ qwraps2::n_perc0(.data$age_head==9),
         "50-54 Years" = ~ qwraps2::n_perc0(.data$age_head==10),
         "55-59 Years" = ~ qwraps2::n_perc0(.data$age_head==11),
         "60-64 Years" = ~ qwraps2::n_perc0(.data$age_head==12),
         "65-69 Years" = ~ qwraps2::n_perc0(.data$age_head==13),
         "70-74 Years" = ~ qwraps2::n_perc0(.data$age_head==14),
         "75-79 Years" = ~ qwraps2::n_perc0(.data$age_head==15),
         "80-84 Years" = ~ qwraps2::n_perc0(.data$age_head==16),
         "85+ Years" = ~ qwraps2::n_perc0(.data$age_head==17)),
  "Ethnic Group" = 
    list("African" = ~ qwraps2::n_perc0(.data$popgroup==1),
         "Mixed" = ~ qwraps2::n_perc0(.data$popgroup==2),
         "Asian" = ~ qwraps2::n_perc0(.data$popgroup==3),
         "White" = ~ qwraps2::n_perc0(.data$popgroup==4)),
  "Education" = 
    list("No Schooling" = ~ qwraps2::n_perc0(.data$schooling==0),
         "Some Schooling" = ~ qwraps2::n_perc0(.data$schooling==1),
         "Completed Primary" = ~ qwraps2::n_perc0(.data$schooling==2),
         "Copmleted Secondary" = ~ qwraps2::n_perc0(.data$schooling==3),
         "Completed Tertiary" = ~ qwraps2::n_perc0(.data$schooling==4)),
  "Medical Aid" = 
    list("Not Covered" = ~ qwraps2::n_perc0(.data$med_aid==0),
         "Covered" = ~ qwraps2::n_perc0(.data$med_aid==1)),
  "Residence" = 
    list("Rural" = ~ qwraps2::n_perc0(.data$urban==0),
         "Urban" = ~ qwraps2::n_perc0(.data$urban==1)),
  "Province" = 
    list("Western Cape" = ~ qwraps2::n_perc0(.data$province==1),
         "Eastern Cape" = ~ qwraps2::n_perc0(.data$province==2),
         "Northern Cape" = ~ qwraps2::n_perc0(.data$province==3),
         "Free State" = ~ qwraps2::n_perc0(.data$province==4),
         "KwaZulu-Natal" = ~ qwraps2::n_perc0(.data$province==5),
         "North West" = ~ qwraps2::n_perc0(.data$province==6),
         "Gauteng" = ~ qwraps2::n_perc0(.data$province==7),
         "Mpumalanga" = ~ qwraps2::n_perc0(.data$province==8),
         "Limpopo" = ~ qwraps2::n_perc0(.data$province==9))
)

our.sum1.year <- summary_table(dplyr::group_by(dstab.df, year), our.sum1)

## to get the latex version just type...
## a few simple edits are likely to help for the submission.
## for example, it should be made small, I think...
our.sum1.year


############################################ Second Descriptive Stats Table
## new data frame
dstat.df <- allies %>%
  select(year, totfood_who, totfood_worldbnk, nonfood, hh_oop, 
         hhexp_worldbnk, adults, oadults, kids, ykids) %>%
  mutate(fshare = totfood_worldbnk/hhexp_worldbnk,
         )
#%>%
#
#  transmute(year = factor(year),
#         totfood_who = totfood_who/(CPIfood/100), 
#         totfood_worldbnk = totfood_worldbnk/(CPIfood/100),
#         nonfood = nonfood/(CPItotal/100), 
#         hhexp_who = hhexp_who/(CPItotal/100), 
#         hhexp_worldbnk = hhexp_worldbnk/(CPItotal/100),
#         hh_oop = hh_oop/(CPIhealth/100)) 

dstat.1995 <- dstat.df %>%
  filter(year==1995)
mnci.1995 <- apply(dstat.1995[,-1],2, function(x){qwraps2::frmtci(mean_ci(x),digits=2)})

dstat.2000 <- dstat.df %>%
  filter(year==2000) 
mnci.2000 <- apply(dstat.2000[,-1],2, 
                   function(x){qwraps2::frmtci(mean_ci(x,na_rm=TRUE),digits=2)})

dstat.2005 <- dstat.df %>%
  filter(year==2005) 
mnci.2005 <- apply(dstat.2005[,-1],2, function(x){qwraps2::frmtci(mean_ci(x),digits=2)})

dstat.2010 <- dstat.df %>%
  filter(year==2010)
mnci.2010 <- apply(dstat.2010[,-1],2, function(x){qwraps2::frmtci(mean_ci(x),digits=2)})

dstaba <- cbind(mnci.1995,mnci.2000)
dstabb <- cbind(mnci.2005,mnci.2010)
dstab <- rbind(dstaba,dstabb)

rownames(dstab) = c("Food consumption (WHO)" , 
                     "Food consumption (WB)",
                     "Non-food consumption",
                     "Out-of-pocket payments",
                     "Total consumption",
                     "Total adults",
                     "Adults over 60",
                     "Total kids",
                     "Kids under 5",
                     "Food Share",
                    "Food consumption (WHO) " , 
                    "Food consumption (WB) ",
                    "Non-food consumption ",
                    "Out-of-pocket payments ",
                    "Total consumption ",
                    "Total adults ",
                    "Adults over 60 ",
                    "Total kids ",
                    "Kids under 5 ",
                    "Food Share ")

xtable(dstab, 
       caption="Descriptive statistics regarding household consumption",
       align="lcc")
