# Supplementary material for: Catastrophic health expenditures arising from out-of-pocket payments: Evidence from South African income and expenditure surveys
Source: PLoS One. 2020 Aug 11;15(8):e0237217. doi: 10.1371/journal.pone.0237217 (PMC7418962; doi:10.1371/journal.pone.0237217)
Supplement: S2 File — This file provides the R code for developing the information placed into the catastrophic health expenditure and impoverishment tables; paper-cheimp.R. (R) [file pone.0237217.s002.R]

library(tidyverse)
library(xtable)
library(haven)
library(qwraps2)
library(margins)
library(reldist)
library(Hmisc)

options(scipen=99)

allies <- read_dta("/Volumes/GoogleDrive/My Drive/Students/naomi/NaomiOOPData/iesall.dta") %>%
  filter(age_head>2, ## must be reasoable..
         popgroup != 5,  # lose none, but this funny level lies around
         !is.na(totfood_who), # lose 36 observations
         hhexp_worldbnk>0)  # lose 26 observations 

# there should be a way to turn this into a function..
che.function <- function(y) { 
df <- allies %>% 
  select(kids, adults, totfood_who, hhexp_worldbnk, nonfood, hh_oop, hhwt, year) %>%
  filter(year==y)%>%
  mutate(he = (adults + 0.5*kids)^(0.9),
         ctp.wb = (hhexp_worldbnk/he),
         ctp.nf = (nonfood/he),
         wf = totfood_who/hhexp_worldbnk,
         ql = Hmisc::wtd.quantile(wf,probs=0.45,weight=hhwt),
         qu = Hmisc::wtd.quantile(wf,probs=0.55,weight=hhwt),
         dum = ifelse((wf>=ql & wf<=qu), 1, 0),
         fe.mid = (hhexp_worldbnk/he)*dum)

 df.fe <- df %>%
   select(fe.mid,hhwt) %>%
   filter(fe.mid>0) %>%
   summarise(pl = Hmisc::wtd.mean(fe.mid,weight=hhwt))

 df1 <- df %>%
   add_column(pl = df.fe$pl)%>%
   mutate(sub = pl*he,
         ctp.who = ifelse(sub<=totfood_who, 
                           hhexp_worldbnk-sub,
                           hhexp_worldbnk-totfood_who)) %>%
  select(ctp.who,ctp.wb,ctp.nf,hh_oop,hhwt,hhexp_worldbnk) %>%
  mutate(che.who = 100*hh_oop/ctp.who,
         che.wb = 100*hh_oop/ctp.wb,
         che.nf = 100*hh_oop/ctp.nf)
 
 df2 <- df1 %>%
   filter(ctp.who>0,ctp.wb>0,ctp.nf>0) %>%
   transmute(hhwt, 
             who.5 = ifelse(che.who>=5, 1, 0),
             who.10 = ifelse(che.who>=10, 1, 0),
             who.15 = ifelse(che.who>=15, 1, 0),
             who.25 = ifelse(che.who>=25, 1, 0),
             who.40 = ifelse(che.who>=40, 1, 0),
             wb.5 = ifelse(che.wb>=5, 1, 0),
             wb.10 = ifelse(che.wb>=10, 1, 0),
             wb.15 = ifelse(che.wb>=15, 1, 0),
             wb.25 = ifelse(che.wb>=25, 1, 0),
             wb.40 = ifelse(che.wb>=40, 1, 0),
             nf.5 = ifelse(che.nf>=5, 1, 0),
             nf.10 = ifelse(che.nf>=10, 1, 0),
             nf.15 = ifelse(che.nf>=15, 1, 0),
             nf.25 = ifelse(che.nf>=25, 1, 0),
             nf.40 = ifelse(che.nf>=40, 1, 0)) 
 
 wmns <- apply(df2[,-1],2,function(x) {Hmisc::wtd.mean(100*x,na.rm=TRUE,weight=df2$hhwt)})
 se <- sqrt(apply(df2[,-1],2,function(x) {Hmisc::wtd.var(100*x,na.rm=TRUE,weight=df2$hhwt)}))/sqrt(dim(df2)[1])
             
 mns <- format(wmns, digits=0, nsmall=4, justify="right")
 lower <- format(wmns-1.96*se, digits=0, nsmall=3, justify="right")
 upper <- format(wmns + 1.96*se, digits=0, nsmall=3, justify="right")
 ci <- paste0("(",lower,",",upper,")") 
 
che.vals <- paste(mns,ci, sep=" ")  
}

che.1995 <- che.function(1995)
che.2000 <- che.function(2000)
che.2005 <- che.function(2005)
che.2010 <- che.function(2010)
 
che <- cbind(che.1995,che.2000,che.2005,che.2010)
che1 <- che[1:5,]
rownames(che1) <- c("Catastrophic $\\geq$ 5\\%",
                    "Catastrophic $\\geq$ 10\\%",
                    "Catastrophic $\\geq$ 15\\%",
                    "Catastrophic $\\geq$ 25\\%",
                    "Catastrophic $\\geq$ 40\\%")
colnames(che1) <- c("IES 1995", "IES 2000","IES 2005","IES 2010")
print(xtable(che1),sanitize.rownames.function = identity)


che2 <- che[6:10,]  
rownames(che2) <- c("Catastrophic $\\geq$ 5\\%",
                    "Catastrophic $\\geq$ 10\\%",
                    "Catastrophic $\\geq$ 15\\%",
                    "Catastrophic $\\geq$ 25\\%",
                    "Catastrophic $\\geq$ 40\\%")
colnames(che2) <- c("IES 1995", "IES 2000","IES 2005","IES 2010")
print(xtable(che2),sanitize.rownames.function = identity)

che3 <- che[11:15,] 
rownames(che3) <- c("Catastrophic $\\geq$ 5\\%",
                    "Catastrophic $\\geq$ 10\\%",
                    "Catastrophic $\\geq$ 15\\%",
                    "Catastrophic $\\geq$ 25\\%",
                    "Catastrophic $\\geq$ 40\\%")
colnames(che3) <- c("IES 1995", "IES 2000","IES 2005","IES 2010")
print(xtable(che3),sanitize.rownames.function = identity)

### Impoverishment...
imp.function <- function(y){
  df <- allies %>% 
    select(kids, adults, totfood_who, hhexp_worldbnk, nonfood, hh_oop, hhwt, year) %>%
    filter(year==y)%>%
    mutate(he = (adults + 0.5*kids)^(0.9),
           wf = totfood_who/hhexp_worldbnk,
           ql = Hmisc::wtd.quantile(wf,probs=0.45,weight=hhwt),
           qu = Hmisc::wtd.quantile(wf,probs=0.55,weight=hhwt),
           dum = ifelse((wf>=ql & wf<=qu), 1, 0),
           fe.mid = (hhexp_worldbnk/he)*dum)
  
  df.fe <- df %>%
    select(fe.mid,hhwt) %>%
    filter(fe.mid>0) %>%
    summarise(pl = Hmisc::wtd.mean(fe.mid,weight=hhwt))
  
  imp.df <- df %>%
    add_column(pl = df.fe$pl)%>%
    mutate(sub = pl*he,
    imp = ifelse((hhexp_worldbnk>=sub & (hhexp_worldbnk-hh_oop)<sub), 
                     1,0)) %>%
    select(imp,hhwt)

  wmns <- Hmisc::wtd.mean(100*imp.df$imp,na.rm=TRUE,weight=imp.df$hhwt)
  se <- sqrt(Hmisc::wtd.var(100*imp.df$imp,na.rm=TRUE,weight=imp.df$hhwt))/sqrt(dim(imp.df)[1])
  
  mns <- format(wmns, digits=0, nsmall=4, justify="right")
  lower <- format(wmns-1.96*se, digits=0, nsmall=3, justify="right")
  upper <- format(wmns + 1.96*se, digits=0, nsmall=3, justify="right")
  ci <- paste0("(",lower,",",upper,")") 
  
  imp.vals <- rbind(mns,ci)  
}

imp.1995 <- imp.function(1995)
imp.2000 <- imp.function(2000)
imp.2005 <- imp.function(2005)
imp.2010 <- imp.function(2010)

imp.tab <- cbind(imp.1995,imp.2000,imp.2005,imp.2010)
rownames(imp.tab) <- c("Impoverished Households","95 \\% Confidence Interval")
colnames(imp.tab) <- c("IES 1995", "IES 2000","IES 2005","IES 2010")
print(xtable(imp.tab),sanitize.rownames.function = identity)
